# Supplementary material for: From Nature to Innovation: The Uncharted Potential of Natural Deep Eutectic Solvents
Source: Molecules. 2023 Nov 18;28(22):7653. doi: 10.3390/molecules28227653 (PMC10675409; doi:10.3390/molecules28227653)
Supplement: Supplementary file 1 [file molecules-28-07653-s001.zip]

Archive with 1 entries (1 files):
- molecules-2675962-supplementary-revised.pdf
